# Supplementary material for: Description of two new Ecuadorian Zilchistrophia Weyrauch, 1960, with the clarification of the systematic position of the genus based on anatomical data (Gastropoda, Stylommatophora, Scolodontidae)
Source: Zookeys. 2014 Nov 10;(453):1–17. doi: 10.3897/zookeys.453.8605 (PMC4258624; doi:10.3897/zookeys.453.8605)
Supplement: XML Treatment for Scolodontidae [file zookeys.453.8605-treatment1.xml]

<!DOCTYPE tp:taxon-treatment
  PUBLIC "-//TaxonX//DTD Taxonomic Treatment Publishing DTD v0 20100105//EN" "tax-treatment-NSO.dtd">
<tp:taxon-treatment xmlns:tp="http://www.plazi.org/taxpub"><tp:treatment-meta><kwd-group><label>Taxon classification</label><kwd><named-content content-type="kingdom">Animalia</named-content></kwd><kwd><named-content content-type="order">Stylommatophora</named-content></kwd><kwd><named-content content-type="family">Scolodontidae</named-content></kwd></kwd-group><mixed-citation publication-type="journal"><person-group><name><surname>Páll-Gergely</surname><given-names>Barna</given-names></name><name><surname>Asami</surname><given-names>Takahiro</given-names></name></person-group><article-title>Description of two new Ecuadorian <italic><tp:taxon-name><tp:taxon-name-part taxon-name-part-type="genus">Zilchistrophia</tp:taxon-name-part></tp:taxon-name></italic> Weyrauch, 1960, with the clarification of the systematic position of the genus based on anatomical data (<tp:taxon-name><tp:taxon-name-part taxon-name-part-type="class">Gastropoda</tp:taxon-name-part></tp:taxon-name>, <tp:taxon-name><tp:taxon-name-part taxon-name-part-type="order">Stylommatophora</tp:taxon-name-part></tp:taxon-name>, <tp:taxon-name><tp:taxon-name-part taxon-name-part-type="family">Scolodontidae</tp:taxon-name-part></tp:taxon-name>)</article-title><source>Zookeys</source><day>10</day><month>11</month><year>2014</year><volume>2014</volume><issue>453</issue><fpage>1</fpage><lpage>17</lpage><pub-id pub-id-type="doi">10.3897/zookeys.453.8605</pub-id></mixed-citation></tp:treatment-meta><tp:nomenclature><tp:taxon-name>
                        <tp:taxon-name-part taxon-name-part-type="family">Scolodontidae</tp:taxon-name-part>
                    </tp:taxon-name><tp:taxon-authority>Baker, 1925</tp:taxon-authority><tp:nomenclature-citation-list><tp:nomenclature-citation><tp:taxon-name><tp:taxon-name-part taxon-name-part-type="family">Scolodontidae</tp:taxon-name-part></tp:taxon-name><comment> Baker, 1925, The Nautilus 38(3): 88.</comment></tp:nomenclature-citation></tp:nomenclature-citation-list></tp:nomenclature><tp:treatment-sec sec-type="Type genus"><title>Type genus.</title><p><italic><tp:taxon-name><tp:taxon-name-part taxon-name-part-type="genus">Scolodonta</tp:taxon-name-part></tp:taxon-name></italic> Döring, 1875.</p></tp:treatment-sec><tp:treatment-sec sec-type="Remarks"><title>Remarks.</title><p>For taxonomic and nomenclatural notes see <xref ref-type="bibr" rid="B8">Hausdorf (2006)</xref>.</p></tp:treatment-sec><ref-list><ref id="B8"><mixed-citation xmlns:xlink="http://www.w3.org/1999/xlink" xlink:type="simple"><person-group><name name-style="western"><surname>Hausdorf</surname><given-names>B</given-names></name></person-group> (<year>2006</year>) <article-title>The Systematic Position of <italic><tp:taxon-name><tp:taxon-name-part taxon-name-part-type="genus">Scolodonta</tp:taxon-name-part></tp:taxon-name></italic> Döring, 1875 and <tp:taxon-name><tp:taxon-name-part taxon-name-part-type="family">Scolodontidae</tp:taxon-name-part></tp:taxon-name> H. B. Baker, 1925 (<tp:taxon-name><tp:taxon-name-part taxon-name-part-type="class">Gastropoda</tp:taxon-name-part></tp:taxon-name>: <tp:taxon-name><tp:taxon-name-part taxon-name-part-type="order">Pulmonata</tp:taxon-name-part></tp:taxon-name>).</article-title><source>Zoologischer Anzeiger</source><volume>245</volume>(<issue>3/4</issue>): <fpage>161</fpage>–<lpage>165</lpage>. doi: <ext-link ext-link-type="doi" xlink:href="10.1016/j.jcz.2006.05.007" xlink:type="simple">10.1016/j.jcz.2006.05.007</ext-link>, <ext-link ext-link-type="uri" xlink:href="http://www.sciencedirect.com/science/article/pii/S004452310600043X" xlink:type="simple">http://www.sciencedirect.com/science/article/pii/S004452310600043X</ext-link></mixed-citation></ref></ref-list></tp:taxon-treatment>
