# Supplementary material for: Description of two new Ecuadorian Zilchistrophia Weyrauch, 1960, with the clarification of the systematic position of the genus based on anatomical data (Gastropoda, Stylommatophora, Scolodontidae)
Source: Zookeys. 2014 Nov 10;(453):1–17. doi: 10.3897/zookeys.453.8605 (PMC4258624; doi:10.3897/zookeys.453.8605)
Supplement: XML Treatment for Zilchistrophia [file zookeys.453.8605-treatment2.xml]

<!DOCTYPE tp:taxon-treatment
  PUBLIC "-//TaxonX//DTD Taxonomic Treatment Publishing DTD v0 20100105//EN" "tax-treatment-NSO.dtd">
<tp:taxon-treatment xmlns:tp="http://www.plazi.org/taxpub"><tp:treatment-meta><kwd-group><label>Taxon classification</label><kwd><named-content content-type="kingdom">Animalia</named-content></kwd><kwd><named-content content-type="order">Stylommatophora</named-content></kwd><kwd><named-content content-type="family">Scolodontidae</named-content></kwd></kwd-group><mixed-citation publication-type="journal"><person-group><name><surname>Páll-Gergely</surname><given-names>Barna</given-names></name><name><surname>Asami</surname><given-names>Takahiro</given-names></name></person-group><article-title>Description of two new Ecuadorian <italic><tp:taxon-name><tp:taxon-name-part taxon-name-part-type="genus">Zilchistrophia</tp:taxon-name-part></tp:taxon-name></italic> Weyrauch, 1960, with the clarification of the systematic position of the genus based on anatomical data (<tp:taxon-name><tp:taxon-name-part taxon-name-part-type="class">Gastropoda</tp:taxon-name-part></tp:taxon-name>, <tp:taxon-name><tp:taxon-name-part taxon-name-part-type="order">Stylommatophora</tp:taxon-name-part></tp:taxon-name>, <tp:taxon-name><tp:taxon-name-part taxon-name-part-type="family">Scolodontidae</tp:taxon-name-part></tp:taxon-name>)</article-title><source>Zookeys</source><day>10</day><month>11</month><year>2014</year><volume>2014</volume><issue>453</issue><fpage>1</fpage><lpage>17</lpage><pub-id pub-id-type="doi">10.3897/zookeys.453.8605</pub-id></mixed-citation></tp:treatment-meta><tp:nomenclature><label>Genus</label><tp:taxon-name>
                        <tp:taxon-name-part taxon-name-part-type="genus">Zilchistrophia</tp:taxon-name-part>
                    </tp:taxon-name><tp:taxon-authority>Weyrauch, 1960</tp:taxon-authority><tp:nomenclature-citation-list><tp:nomenclature-citation><tp:taxon-name><tp:taxon-name-part taxon-name-part-type="genus">Zilchistrophia</tp:taxon-name-part></tp:taxon-name><comment> Weyrauch, 1960, Archiv für Molluskenkunde 89 (1/3): 26.</comment></tp:nomenclature-citation></tp:nomenclature-citation-list></tp:nomenclature><tp:treatment-sec sec-type="Type species"><title>Type species.</title><p><italic><tp:taxon-name><tp:taxon-name-part taxon-name-part-type="genus">Zilchistrophia</tp:taxon-name-part> <tp:taxon-name-part taxon-name-part-type="species">tridentata</tp:taxon-name-part></tp:taxon-name></italic> Weyrauch, 1960, by original designation.</p></tp:treatment-sec></tp:taxon-treatment>
