# Supplementary material for: Description of two new Ecuadorian Zilchistrophia Weyrauch, 1960, with the clarification of the systematic position of the genus based on anatomical data (Gastropoda, Stylommatophora, Scolodontidae)
Source: Zookeys. 2014 Nov 10;(453):1–17. doi: 10.3897/zookeys.453.8605 (PMC4258624; doi:10.3897/zookeys.453.8605)
Supplement: XML Treatment for Zilchistrophia hilaryae [file zookeys.453.8605-treatment3.xml]

<!DOCTYPE tp:taxon-treatment
  PUBLIC "-//TaxonX//DTD Taxonomic Treatment Publishing DTD v0 20100105//EN" "tax-treatment-NSO.dtd">
<tp:taxon-treatment xmlns:tp="http://www.plazi.org/taxpub"><tp:treatment-meta><kwd-group><label>Taxon classification</label><kwd><named-content content-type="kingdom">Animalia</named-content></kwd><kwd><named-content content-type="order">Stylommatophora</named-content></kwd><kwd><named-content content-type="family">Scolodontidae</named-content></kwd></kwd-group><mixed-citation publication-type="journal"><person-group><name><surname>Páll-Gergely</surname><given-names>Barna</given-names></name><name><surname>Asami</surname><given-names>Takahiro</given-names></name></person-group><article-title>Description of two new Ecuadorian <italic><tp:taxon-name><tp:taxon-name-part taxon-name-part-type="genus">Zilchistrophia</tp:taxon-name-part></tp:taxon-name></italic> Weyrauch, 1960, with the clarification of the systematic position of the genus based on anatomical data (<tp:taxon-name><tp:taxon-name-part taxon-name-part-type="class">Gastropoda</tp:taxon-name-part></tp:taxon-name>, <tp:taxon-name><tp:taxon-name-part taxon-name-part-type="order">Stylommatophora</tp:taxon-name-part></tp:taxon-name>, <tp:taxon-name><tp:taxon-name-part taxon-name-part-type="family">Scolodontidae</tp:taxon-name-part></tp:taxon-name>)</article-title><source>Zookeys</source><day>10</day><month>11</month><year>2014</year><volume>2014</volume><issue>453</issue><fpage>1</fpage><lpage>17</lpage><pub-id pub-id-type="doi">10.3897/zookeys.453.8605</pub-id></mixed-citation></tp:treatment-meta><tp:nomenclature><tp:taxon-name>
                        <tp:taxon-name-part taxon-name-part-type="genus">Zilchistrophia</tp:taxon-name-part>
                        <tp:taxon-name-part taxon-name-part-type="species">hilaryae</tp:taxon-name-part>
                        <object-id xmlns:xlink="http://www.w3.org/1999/xlink" content-type="zoobank" xlink:type="simple">http://zoobank.org/6A755D8B-809F-4FCB-B23B-DC9A82D28FEE</object-id>
                    </tp:taxon-name><tp:taxon-authority>Páll-Gergely</tp:taxon-authority><tp:taxon-status xmlns:xlink="http://www.w3.org/1999/xlink" xlink:type="simple">sp. n.</tp:taxon-status><xref ref-type="fig" rid="F1">Figs 1B–C, E</xref><xref ref-type="fig" rid="F2">, 2A–H</xref><xref ref-type="fig" rid="F3">, 3A–B</xref><xref ref-type="fig" rid="F4">, 4B, D, F</xref><xref ref-type="fig" rid="F5">, 5A–D</xref></tp:nomenclature><tp:treatment-sec sec-type="Type material"><title>Type material.</title><p>Ecuador, Pastaza Province, Chuintsa, transect 7, (samples 360–369), leg. Hilary Kingston, 17.09.2000., NHMUK 20020375.1 (holotype), NHMUK 20020375.2–10 (9 paratypes); Ecuador, Pastaza Province, Nuevo Corrientes, transect 6, <named-content xmlns:xlink="http://www.w3.org/1999/xlink" content-type="dwc:verbatimCoordinates" xlink:type="simple">02°00.224'S, 076°45.712'W</named-content> (sample 175), leg. Hilary Kingston, 11.09.2000., NHMUK 20020384/1 paratype; Ecuador, Pastaza Province, Nuevo Corrientes, transect 6, <named-content xmlns:xlink="http://www.w3.org/1999/xlink" content-type="dwc:verbatimCoordinates" xlink:type="simple">02°00.224'S, 076°45.712'W</named-content> (sample 163), leg. Hilary Kingston, 11.09.2000., NHMUK 20020385/1 paratype; Ecuador, Pastaza Province, Chuintsa, transect 7, (sample 426b), leg. Hilary Kingston, 17.09.2000., NHMUK 20020372/1 paratype; Ecuador, Pastaza Province, Chuintsa, transect 7 (samples 419–425), leg. Hilary Kingston, 17.09.2000., NHMUK 20020374/7 paratypes; Ecuador, Pastaza Province, Chuintsa, transect 7, (samples 461–466), leg. Hilary Kingston, 17.09.2000., NHMUK 20020370/6 paratypes; Ecuador, Pastaza Province, Chuintsa, transect 7, (sample 305), leg. Hilary Kingston, 17.09.2000., NHMUK 20020387/1 paratype; Ecuador, Pastaza Province, Nuevo Corrientes, (sample 200), leg. Hilary Kingston, 13.09.2000., NHMUK 20020388/1 paratype; Chuintza, Pastaza, Ecuador, sample 308, Tissue sample J5, leg. Hilary Kingston, 17.09.2000., NHMUK 20020422 (dissected, ethanol-preserved animal).</p></tp:treatment-sec><tp:treatment-sec sec-type="Diagnosis"><title>Diagnosis.</title><p>A small <italic><tp:taxon-name><tp:taxon-name-part taxon-name-part-type="genus">Zilchistrophia</tp:taxon-name-part></tp:taxon-name></italic> species with regularly growing whorls, rounded body whorl, relatively wide umbilicus and three palatal plicae approximately a half whorl behind the aperture. The uppermost two plicae are situated very close to each other, forming a single-looking plica.</p></tp:treatment-sec><tp:treatment-sec sec-type="Description of the shell"><title>Description of the shell</title><p>(Figs <xref ref-type="fig" rid="F1">1</xref>–<xref ref-type="fig" rid="F2">2</xref>): Shell dextral, yellowish, glossy and translucent, smooth, only irregular, very fine growth lines can be seen; shell shape discoid, with slightly domed apical surface; whorls 6 (n=4), regularly growing, the last whorl and especially the apertural part is conspicuously wider than the penultimate whorl; body whorl rounded; whorls are separated by relatively deep suture; umbilicus relatively wide, funnel-shaped; aperture crescent-shaped, with slightly thickened peristome; parietal callus not conspicuous, present as slight, blunt thickening, its sculpture is extremely finely granulated, rather matt; in corroded shells the callus is whitish, whereas the penultimate whorl can remain translucent (in those shells the callus is better visible).</p><fig id="F1" position="float" orientation="portrait"><label>Figure 1.</label><caption><p>Shells of <italic><tp:taxon-name><tp:taxon-name-part taxon-name-part-type="genus">Zilchistrophia</tp:taxon-name-part></tp:taxon-name></italic> Weyrauch, 1960 species. <bold>A</bold> Holotype of <italic><tp:taxon-name><tp:taxon-name-part taxon-name-part-type="genus">Zilchistrophia</tp:taxon-name-part> <tp:taxon-name-part taxon-name-part-type="species">tridentata</tp:taxon-name-part></tp:taxon-name></italic> Weyrauch, 1960 (SMF 162006; type species of the genus), arrow shows the inflated part of the last whorl <bold>B</bold> holotype of <italic><tp:taxon-name><tp:taxon-name-part taxon-name-part-type="genus">Zilchistrophia</tp:taxon-name-part> <tp:taxon-name-part taxon-name-part-type="species">hilaryae</tp:taxon-name-part></tp:taxon-name></italic> sp. n. (NHMUK 20020375.1), arrow shows the non-inflated part of the body whorl <bold>C</bold> paratype of <italic><tp:taxon-name><tp:taxon-name-part taxon-name-part-type="genus">Zilchistrophia</tp:taxon-name-part> <tp:taxon-name-part taxon-name-part-type="species">hilaryae</tp:taxon-name-part></tp:taxon-name></italic> sp. n. (subadult shell with the last quarter of whorl removed in order to show palatal plicae) <bold>D</bold> holotype of <italic><tp:taxon-name><tp:taxon-name-part taxon-name-part-type="genus">Zilchistrophia</tp:taxon-name-part> <tp:taxon-name-part taxon-name-part-type="species">shiwiarorum</tp:taxon-name-part></tp:taxon-name></italic> sp. n. (NHMUK 20020382) <bold>E</bold> plicae bearing shell fragment of the anatomically examined specimen of <italic><tp:taxon-name><tp:taxon-name-part taxon-name-part-type="genus">Zilchistrophia</tp:taxon-name-part> <tp:taxon-name-part taxon-name-part-type="species">hilaryae</tp:taxon-name-part></tp:taxon-name></italic> sp. n. (arrows indicate the plicae) <bold>F</bold> plicae bearing shell fragment of the anatomically examined specimen of <italic><tp:taxon-name><tp:taxon-name-part taxon-name-part-type="genus">Zilchistrophia</tp:taxon-name-part> <tp:taxon-name-part taxon-name-part-type="species">shiwiarorum</tp:taxon-name-part></tp:taxon-name></italic> sp. n. (arrows indicate the plicae). The two shell fragments (<bold>E</bold> and <bold>F</bold>) are left together with the ethanol-preserved body. Scale represents 5 mm, and refers to <bold>A, B</bold> and <bold>D</bold>.</p></caption><graphic xmlns:xlink="http://www.w3.org/1999/xlink" xlink:href="zookeys-453-001-g001.jpg" position="float" orientation="portrait" xlink:type="simple" id="oo_33800.jpg"/></fig><fig id="F2" position="float" orientation="portrait"><label>Figure 2.</label><caption><p>Schematic drawings showing the position of plicae sets in <italic><tp:taxon-name><tp:taxon-name-part taxon-name-part-type="genus">Zilchistrophia</tp:taxon-name-part> <tp:taxon-name-part taxon-name-part-type="species">hilaryae</tp:taxon-name-part></tp:taxon-name></italic> sp. n. (<bold>A–H</bold>) and <italic><tp:taxon-name><tp:taxon-name-part taxon-name-part-type="genus">Zilchistrophia</tp:taxon-name-part> <tp:taxon-name-part taxon-name-part-type="species">shiwiarorum</tp:taxon-name-part></tp:taxon-name></italic> sp. n. (<bold>I–M</bold>). Adult shells: <bold>A–E, I–L</bold>; juvenile shells: <bold>F–H, M. A</bold> NHMUK 20020375.1 (holotype) <bold>B</bold> NHMUK 20020370 <bold>C</bold> NHMUK 20020375, paratype1 <bold>D</bold> NHMUK 20020388 <bold>E</bold> NHMUK 20020374 <bold>F</bold> NHMUK 20020375, paratype2 <bold>G</bold> NHMUK 20020375, paratype3 <bold>H</bold> NHMUK 20020372 <bold>I</bold> NHMUK 20020381 <bold>J</bold> NHMUK 20020378 <bold>K</bold> NHMUK 20020382 (holotype) <bold>L</bold> NHMUK 20020380 <bold>M</bold> NHMUK 20020376.</p></caption><graphic xmlns:xlink="http://www.w3.org/1999/xlink" xlink:href="zookeys-453-001-g002.jpg" position="float" orientation="portrait" xlink:type="simple" id="oo_33801.jpg"/></fig><p>One, two or three sets of plicae are situated in various positions behind the aperture (see Fig. <xref ref-type="fig" rid="F2">2</xref> and remarks). One set consists of three horizontal, short palatal plicae. The first two plicae are very close to each other, forming a single-looking plica.</p><p><bold>Measurements (in mm).</bold> D: 4.1–5.0, H: 2.0–2.4 (n=3).</p></tp:treatment-sec><tp:treatment-sec sec-type="Description of the anatomy"><title>Description of the anatomy.</title><p>One specimen was anatomically examined (Chuintza, Pastaza, Ecuador, sample 308, Tissue sample J5, leg. Hilary Kingston, 17.09.2000., NHMUK 20020422).</p><p><bold>Body.</bold> Foot seemingly holopod, but it was laterally very much depressed (probably also decayed internally), therefore the real morphology could not be clearly examined (Fig. <xref ref-type="fig" rid="F4">4B</xref>, <xref ref-type="fig" rid="F4">4D</xref>); caudal horn absent, jaw absent, buccal mass conspicuously elongated (Fig. <xref ref-type="fig" rid="F4">4F</xref>); the pallial complex could not be examined due to the decay of the body.</p><p><bold>Radula</bold> (Fig. <xref ref-type="fig" rid="F5">5</xref>). Long and narrow; central tooth small, pointed oval; the central and first lateral teeth are clearly separated; lateral teeth dagger-like, 19 in number on each side in each V-shaped row; the curved cusps of the lateral teeth point toward the centre and are connected by an extension to the basal figs that point away from the centre; first lateral tooth similar in shape to the other laterals, and it is conspicuously smaller than the second lateral tooth.</p><p><bold>Genitalia</bold> (Fig. <xref ref-type="fig" rid="F3">3A–B</xref>). The right ommatophoral retractor runs between penis and vagina; penis long, slender, simple thin-walled tube, without any notable inner structure; penis surrounded by a thick, fibrous tunica; the end point of the penis is considered where the tunica narrows; epiphallus slightly shorter and slimmer than the penis (including the tunica), although tapers until proximal end; the short retractor muscle inserts on the epiphallus-vas deferens transition; vas deferens enters epiphallus subapically, slender, it is attached to the epiphallus almost along the complete length of the epiphallus; atrium relatively long, internally with fine longitudinal sculpture; vagina very short, it is attached to the body wall with a few fibres; inner wall of vagina finely reticulated; spermoviductus with swollen distal part with folded/reticulated inner surface; no embryos were found within the uterus; the distal end of the stalk of the bursa copulatrix forms a sheath which partly covers the vagina; the bursa copulatrix and the posterior part of the spermoviductus could not be investigated because the decayed condition of the examined specimen.</p><fig id="F3" position="float" orientation="portrait"><label>Figure 3.</label><caption><p>Genital anatomy of a paratype (NHMUK 20020422) of <italic><tp:taxon-name><tp:taxon-name-part taxon-name-part-type="genus">Zilchistrophia</tp:taxon-name-part> <tp:taxon-name-part taxon-name-part-type="species">hilaryae</tp:taxon-name-part></tp:taxon-name></italic> sp. n. (<bold>A–B</bold>) (penis partly removed from its tunica), and a paratype (NHMUK 20020421) of <italic><tp:taxon-name><tp:taxon-name-part taxon-name-part-type="genus">Zilchistrophia</tp:taxon-name-part> <tp:taxon-name-part taxon-name-part-type="species">shiwiarorum</tp:taxon-name-part></tp:taxon-name></italic> sp. n. (<bold>C–D</bold>). <bold>B</bold> and <bold>C</bold> show the epiphallus-vas deferens transition enlarged. Scales represent 1 mm, and refer to <bold>A</bold> and <bold>D</bold>.</p></caption><graphic xmlns:xlink="http://www.w3.org/1999/xlink" xlink:href="zookeys-453-001-g003.jpg" position="float" orientation="portrait" xlink:type="simple" id="oo_33802.jpg"/></fig><fig id="F4" position="float" orientation="portrait"><label>Figure 4.</label><caption><p>Lateral (<bold>A–B</bold>) and basal (<bold>C–D</bold>) side of the foot and buccal mass (<bold>E–F</bold>) of <italic><tp:taxon-name><tp:taxon-name-part taxon-name-part-type="genus">Zilchistrophia</tp:taxon-name-part> <tp:taxon-name-part taxon-name-part-type="species">shiwiarorum</tp:taxon-name-part></tp:taxon-name></italic> sp. n. <bold>A, C, E</bold> (paratype, NHMUK 20020421) and <italic><tp:taxon-name><tp:taxon-name-part taxon-name-part-type="genus">Zilchistrophia</tp:taxon-name-part> <tp:taxon-name-part taxon-name-part-type="species">hilaryae</tp:taxon-name-part></tp:taxon-name></italic> sp. n. <bold>B, D, F</bold> (paratype, NHMUK 20020422). Scales represent 1 mm.</p></caption><graphic xmlns:xlink="http://www.w3.org/1999/xlink" xlink:href="zookeys-453-001-g004.jpg" position="float" orientation="portrait" xlink:type="simple" id="oo_33803.jpg"/></fig><fig id="F5" position="float" orientation="portrait"><label>Figure 5.</label><caption><p>Radula of <italic><tp:taxon-name><tp:taxon-name-part taxon-name-part-type="genus">Zilchistrophia</tp:taxon-name-part> <tp:taxon-name-part taxon-name-part-type="species">hilaryae</tp:taxon-name-part></tp:taxon-name></italic> sp. n. (NHMUK 20020422) <bold>A</bold> Central region at the terminal portion of the radula, <bold>B</bold> and <bold>D</bold> central region <bold>C</bold> lateral teeth.</p></caption><graphic xmlns:xlink="http://www.w3.org/1999/xlink" xlink:href="zookeys-453-001-g005.jpg" position="float" orientation="portrait" xlink:type="simple" id="oo_33804.jpg"/></fig></tp:treatment-sec><tp:treatment-sec sec-type="Differential diagnosis"><title>Differential diagnosis.</title><p><italic><tp:taxon-name><tp:taxon-name-part taxon-name-part-type="genus">Zilchistrophia</tp:taxon-name-part> <tp:taxon-name-part taxon-name-part-type="species">hilaryae</tp:taxon-name-part></tp:taxon-name></italic> sp. n. differs from <italic><tp:taxon-name><tp:taxon-name-part taxon-name-part-type="genus">Zilchistrophia</tp:taxon-name-part> <tp:taxon-name-part taxon-name-part-type="species">shiwiarorum</tp:taxon-name-part></tp:taxon-name></italic> sp. n. by the larger size, weaker peristome, wider umbilicus, the rounded body whorl and the upper plica which consists of two joint plicae. Moreover, <italic><tp:taxon-name><tp:taxon-name-part taxon-name-part-type="genus">Zilchistrophia</tp:taxon-name-part> <tp:taxon-name-part taxon-name-part-type="species">shiwiarorum</tp:taxon-name-part></tp:taxon-name></italic> sp. n. has more regularly growing whorls, (the apertural part is wider in <italic><tp:taxon-name><tp:taxon-name-part taxon-name-part-type="genus">Zilchistrophia</tp:taxon-name-part> <tp:taxon-name-part taxon-name-part-type="species">hilaryae</tp:taxon-name-part></tp:taxon-name></italic> sp. n. from dorsal view). There are some differences in the anatomy between the two Ecuadorian species, such as the length of the retractor muscle and the presence or absence of the hook of the proximal epiphallus, although more material is needed to see if these represent reciprocally stable characters.</p><p>All three Peruvian <italic><tp:taxon-name><tp:taxon-name-part taxon-name-part-type="genus">Zilchistrophia</tp:taxon-name-part></tp:taxon-name></italic> species have more whorls than the Ecuadorian ones, and the area just behind the peristome margin conspicuously inflated, whereas this part is not inflated in the two new Ecuadorian species. The umbilicus of all three Peruvian species is regularly funnel-shaped with the last quarter of whorl being more far from the preceding whorl from ventral view.</p><p>Addition to this difference, The Peruvian species are larger than <italic><tp:taxon-name><tp:taxon-name-part taxon-name-part-type="genus">Zilchistrophia</tp:taxon-name-part> <tp:taxon-name-part taxon-name-part-type="species">hilaryae</tp:taxon-name-part></tp:taxon-name></italic> sp. n. and have narrower umbilicus. Moreover, <italic><tp:taxon-name><tp:taxon-name-part taxon-name-part-type="genus">Zilchistrophia</tp:taxon-name-part> <tp:taxon-name-part taxon-name-part-type="species">tridentata</tp:taxon-name-part></tp:taxon-name></italic> has three short palatal plicae in equal distance between each other. See also remarks.</p><!--PageBreak--></tp:treatment-sec><tp:treatment-sec sec-type="Etymology"><title>Etymology.</title><p><italic><tp:taxon-name><tp:taxon-name-part taxon-name-part-type="genus">Zilchistrophia</tp:taxon-name-part> <tp:taxon-name-part taxon-name-part-type="species">hilaryae</tp:taxon-name-part></tp:taxon-name></italic> sp. n. is dedicated to Mrs. Hilary May (maiden name: Kingston), who collected the snails during the expedition to Ecuador.</p></tp:treatment-sec><tp:treatment-sec sec-type="Type locality"><title>Type locality.</title><p>Ecuador, Pastaza Province, Chuintsa.</p></tp:treatment-sec><tp:treatment-sec sec-type="Distribution"><title>Distribution</title><p>(Fig. <xref ref-type="fig" rid="F6">6</xref>). <italic><tp:taxon-name><tp:taxon-name-part taxon-name-part-type="genus">Zilchistrophia</tp:taxon-name-part> <tp:taxon-name-part taxon-name-part-type="species">hilaryae</tp:taxon-name-part></tp:taxon-name></italic> sp. n. is known only from the vicinity of Chuintsa and Nuevo Corrientes, Pastaza Province, Ecuador.</p><fig id="F6" position="float" orientation="portrait"><label>Figure 6.</label><caption><p>Distribution of <italic><tp:taxon-name><tp:taxon-name-part taxon-name-part-type="genus">Zilchistrophia</tp:taxon-name-part></tp:taxon-name></italic> Weyrauch, 1960 species. Filled circle: <italic><tp:taxon-name><tp:taxon-name-part taxon-name-part-type="genus">Zilchistrophia</tp:taxon-name-part> <tp:taxon-name-part taxon-name-part-type="species">hilaryae</tp:taxon-name-part></tp:taxon-name></italic> sp. n. and <italic><tp:taxon-name><tp:taxon-name-part taxon-name-part-type="genus">Zilchistrophia</tp:taxon-name-part> <tp:taxon-name-part taxon-name-part-type="species">shiwiarorum</tp:taxon-name-part></tp:taxon-name></italic> sp. n.; empty circle: <italic><tp:taxon-name><tp:taxon-name-part taxon-name-part-type="genus">Zilchistrophia</tp:taxon-name-part> <tp:taxon-name-part taxon-name-part-type="species">obvoluta</tp:taxon-name-part></tp:taxon-name></italic> (Haas, 1949); filled square: <italic><tp:taxon-name><tp:taxon-name-part taxon-name-part-type="genus">Zilchistrophia</tp:taxon-name-part> <tp:taxon-name-part taxon-name-part-type="species">angigyra</tp:taxon-name-part></tp:taxon-name></italic> (Haas, 1949); empty square: <italic><tp:taxon-name><tp:taxon-name-part taxon-name-part-type="genus">Zilchistrophia</tp:taxon-name-part> <tp:taxon-name-part taxon-name-part-type="species">tridentata</tp:taxon-name-part></tp:taxon-name></italic> Weyrauch, 1960.</p></caption><graphic xmlns:xlink="http://www.w3.org/1999/xlink" xlink:href="zookeys-453-001-g006.jpg" position="float" orientation="portrait" xlink:type="simple" id="oo_33805.jpg"/></fig></tp:treatment-sec><tp:treatment-sec sec-type="Ecology"><title>Ecology.</title><p>The snails were collected among the leaf litter in open areas on the floor of the rain forest.</p></tp:treatment-sec><tp:treatment-sec sec-type="Conservation status"><title>Conservation status.</title><p>Like in case of all other species inhabiting rain forest ecosystems, the main threats are deforestation and disturbance of the natural forests. The Shiwiar tribe has already called international attention, volunteering programs are focusing on them. We might assume that this would be positive in the conservation of the rain forest inhabited by the Shiwiar tribe.</p></tp:treatment-sec><tp:treatment-sec sec-type="Remarks"><title>Remarks.</title><p>The plicae can be observed in case of fresh, translucent shells only. Although in some corroded shells a single set of plicae is visible behind the aperture, we have not depicted them on Fig. <xref ref-type="fig" rid="F2">2</xref>, because additional sets of plicae may be present deeper in the shell, which are invisible due to the non-transparent shell wall. Even in crystal clear shells there might be plicae other than in the last whorls, but these cannot be observed without breaking the shell. Regardless of the difficulties in observing the inner plicae, it seems that juvenile shells have three sets of plicae, approximately a third whorl distance between each other. We assume that the previous sets of plicae (or some of them) are dissolved during growth.</p><p>We examined the inner morphology of the plicae in a subadult shell by breaking a part of less than a quarter of whorl off (Fig. <xref ref-type="fig" rid="F1">1C</xref>). The upper plica (=plica closer to the upper suture) was “double”, by having the upper and lower edges more elevated than its middle portion, and the lower plica (=plica closer to the lower suture) was “simple”. The shell of the anatomically examined specimen had to be broken, which offered the possibility to examine the inner side of the palatal wall. The upper plica in fact consists of two plicae which are situated close to each other and are in contact (Fig. <xref ref-type="fig" rid="F1">1E</xref>). This results the strange concave shape of the upper plica from apertural view.</p><p>A part of the shell of the paratype of <italic><tp:taxon-name><tp:taxon-name-part taxon-name-part-type="genus">Zilchistrophia</tp:taxon-name-part> <tp:taxon-name-part taxon-name-part-type="species">tridentata</tp:taxon-name-part></tp:taxon-name></italic> bearing two of the palatal plicae is deposited in the Senckenberg Museum (SMF 162900). On that shell fragment both of the plicae were simple.</p></tp:treatment-sec></tp:taxon-treatment>
