# Supplementary material for: Description of two new Ecuadorian Zilchistrophia Weyrauch, 1960, with the clarification of the systematic position of the genus based on anatomical data (Gastropoda, Stylommatophora, Scolodontidae)
Source: Zookeys. 2014 Nov 10;(453):1–17. doi: 10.3897/zookeys.453.8605 (PMC4258624; doi:10.3897/zookeys.453.8605)
Supplement: XML Treatment for Zilchistrophia shiwiarorum [file zookeys.453.8605-treatment4.xml]

<!DOCTYPE tp:taxon-treatment
  PUBLIC "-//TaxonX//DTD Taxonomic Treatment Publishing DTD v0 20100105//EN" "tax-treatment-NSO.dtd">
<tp:taxon-treatment xmlns:tp="http://www.plazi.org/taxpub"><tp:treatment-meta><kwd-group><label>Taxon classification</label><kwd><named-content content-type="kingdom">Animalia</named-content></kwd><kwd><named-content content-type="order">Stylommatophora</named-content></kwd><kwd><named-content content-type="family">Scolodontidae</named-content></kwd></kwd-group><mixed-citation publication-type="journal"><person-group><name><surname>Páll-Gergely</surname><given-names>Barna</given-names></name><name><surname>Asami</surname><given-names>Takahiro</given-names></name></person-group><article-title>Description of two new Ecuadorian <italic><tp:taxon-name><tp:taxon-name-part taxon-name-part-type="genus">Zilchistrophia</tp:taxon-name-part></tp:taxon-name></italic> Weyrauch, 1960, with the clarification of the systematic position of the genus based on anatomical data (<tp:taxon-name><tp:taxon-name-part taxon-name-part-type="class">Gastropoda</tp:taxon-name-part></tp:taxon-name>, <tp:taxon-name><tp:taxon-name-part taxon-name-part-type="order">Stylommatophora</tp:taxon-name-part></tp:taxon-name>, <tp:taxon-name><tp:taxon-name-part taxon-name-part-type="family">Scolodontidae</tp:taxon-name-part></tp:taxon-name>)</article-title><source>Zookeys</source><day>10</day><month>11</month><year>2014</year><volume>2014</volume><issue>453</issue><fpage>1</fpage><lpage>17</lpage><pub-id pub-id-type="doi">10.3897/zookeys.453.8605</pub-id></mixed-citation></tp:treatment-meta><tp:nomenclature><tp:taxon-name>
                        <tp:taxon-name-part taxon-name-part-type="genus">Zilchistrophia</tp:taxon-name-part>
                        <tp:taxon-name-part taxon-name-part-type="species">shiwiarorum</tp:taxon-name-part>
                        <object-id xmlns:xlink="http://www.w3.org/1999/xlink" content-type="zoobank" xlink:type="simple">http://zoobank.org/7B0E714B-82E9-4DAC-803C-D9F1E02E1FD4</object-id>
                    </tp:taxon-name><tp:taxon-authority>Páll-Gergely</tp:taxon-authority><tp:taxon-status xmlns:xlink="http://www.w3.org/1999/xlink" xlink:type="simple">sp. n.</tp:taxon-status><xref ref-type="fig" rid="F1">Figs 1D, F</xref><xref ref-type="fig" rid="F2">, 2I–M</xref><xref ref-type="fig" rid="F3">, 3C–D</xref><xref ref-type="fig" rid="F4">, 4A, C, E</xref><!--PageBreak--><!--PageBreak--><!--PageBreak--></tp:nomenclature><tp:treatment-sec sec-type="Type material"><title>Type material.</title><p>Ecuador, Pastaza Province, near Nuevo Corrientes, transect 5 (sample 141), leg. Hilary Kingston, 08.09.2000., NHMUK 20020382/1 holotype; Ecuador, Pastaza Province, near Nuevo Corrientes, transect 5 (sample 137), leg. Hilary Kingston, 08.09.2000., NHMUK 20020381/1 paratype; Ecuador, Pastaza Province, near Nuevo Corrientes, transect 5 (sample 101), leg. Hilary Kingston, 08.09.2000., NHMUK 20020378/1 paratype; Ecuador, Pastaza Province, near Nuevo Corrientes, <!--PageBreak-->transect 5 (sample 128), leg. Hilary Kingston, 08.09.2000., NHMUK 20020380/1 paratype; Ecuador, Pastaza Province, near Nuevo Corrientes, transect 5 (sample 125), leg. Hilary Kingston, 08.09.2000., NHMUK 20020379/1 paratype; Ecuador, <!--PageBreak-->Pastaza Province, near Nuevo Corrientes, transect 5 (sample 143), leg. Hilary Kingston, 08.09.2000., NHMUK 20020383/1 paratype; Ecuador, Pastaza Province, valley south of Nuevo Corrientes, transect 3, <named-content xmlns:xlink="http://www.w3.org/1999/xlink" content-type="dwc:verbatimCoordinates" xlink:type="simple">02°00.365'S, 076°45.933'W</named-content>, 321 m asl. (sample 37), leg. Hilary Kingston, 01.09.2000., NHMUK 20020368/1 paratype; Ecuador, Pastaza Province, valley south of Nuevo Corrientes, transect 3, <named-content xmlns:xlink="http://www.w3.org/1999/xlink" content-type="dwc:verbatimCoordinates" xlink:type="simple">02°00.365'S, 076°45.933'W</named-content>, 321 m asl. (sample 39), leg. Hilary Kingston, 01.09.2000., NHMUK 20020377/1 paratype; Ecuador, Pastaza Province, Nuevo Corrientes (sample 90), leg. Hilary Kingston, 05.09.2000., NHMUK 20020376/1 paratype; Transect 3, forest floor near Nuevo Corrientes, Pastaza, Ecuador, sample 33, leg. Hilary Kingston, 01.09.2000., NHMUK 20020421 (dissected, ethanol-preserved animal).</p></tp:treatment-sec><tp:treatment-sec sec-type="Diagnosis"><title>Diagnosis.</title><p>A small <italic><tp:taxon-name><tp:taxon-name-part taxon-name-part-type="genus">Zilchistrophia</tp:taxon-name-part></tp:taxon-name></italic> species with regularly growing whorls, angled body whorl, narrow umbilicus and two palatal plicae approximately half a whorl behind the aperture.</p></tp:treatment-sec><tp:treatment-sec sec-type="Description of the shell"><title>Description of the shell.</title><p>Shell dextral, whitish, glossy and translucent, smooth, only irregular, very fine growth lines can be seen; shell shape discoid, with domed apical surface; whorls 6.5 (n=2), regularly growing, only the apertural part is slightly wider than the penultimate whorl; body whorl with blunt but conspicuous upper keel; whorls are separated by relatively deep suture; umbilicus narrow, regular funnel-shaped; aperture deformed crescent-shaped (because of the upper keel), with thickened peristome; <!--PageBreak-->parietal callus not conspicuous, present as slight, blunt thickening, its sculpture is extremely finely granulated, rather matt.</p><p>One, two or three sets of horizontal, short plicae are situated behind the aperture (Fig. <xref ref-type="fig" rid="F2">2I–M</xref>). Both plicae are simple, horizontal thickenings on the parietal wall (Fig. <xref ref-type="fig" rid="F1">1F</xref>). These plicae can be observed in the case of fresh, translucent shells only. A juvenile shell had three sets of plicae, whereas all adult shells had one or two sets of plicae only. In this species as well, we assume that the previous sets of plica are in most cases dissolved during growth. See also remarks under <italic><tp:taxon-name><tp:taxon-name-part taxon-name-part-type="genus">Zilchistrophia</tp:taxon-name-part> <tp:taxon-name-part taxon-name-part-type="species">hilaryae</tp:taxon-name-part></tp:taxon-name></italic> sp. n.</p><p><bold>Measurements (in mm).</bold> D: 3.5–3.9, H: 2.2–2.5 (n=4).</p></tp:treatment-sec><tp:treatment-sec sec-type="Description of the anatomy"><title>Description of the anatomy.</title><p>One specimen was anatomically examined (Transect 3, forest floor near Nuevo Corrientes, Pastaza, Ecuador, sample 33, leg. Hilary Kingston, 01.09.2000., NHMUK 20020421).</p><p><bold>Body.</bold> The part of the body which filled the last whorl of the ethanol-preserved specimen had an intensive pink/orange colour, whereas the ethanol was slightly pinkish. The remaining parts of the animal were brown. It is unknown whether this was the original colour of the living specimen, or it is the result of a secondary chemical <!--PageBreak-->reaction. Foot clearly aulacopod (Fig. <xref ref-type="fig" rid="F4">4C</xref>); caudal horn absent, but there is a seemingly inflated thickening above the tail in the ethanol-preserved animal (probably glandula, see Fig. <xref ref-type="fig" rid="F4">4A</xref>); jaw absent; buccal mass conspicuously long (Fig. <xref ref-type="fig" rid="F4">4E</xref>); the pallial complex could not be examined due to the decay of the body.</p><p><bold>Radula.</bold> Indistinguishable from that of <italic><tp:taxon-name><tp:taxon-name-part taxon-name-part-type="genus">Zilchistrophia</tp:taxon-name-part> <tp:taxon-name-part taxon-name-part-type="species">hilaryae</tp:taxon-name-part></tp:taxon-name></italic> sp. n.</p><p><bold>Genitalia</bold> (Fig. <xref ref-type="fig" rid="F3">3C–D</xref>). The right ommatophoral retractor runs between penis and vagina; penis long, slender, simple thin-walled tube, without any notable inner structure; penis surrounded by a thick, fibrous tunica; the end point of the penis is considered where the tunica narrows; epiphallus is approximately half of the size of the penis, and it is more slender than the penis including the tunica; the proximal end of the epiphallus forms a loop before the insertion of the retractor muscle; the long retractor muscle is thickened distally, and inserts on the epiphallus-vas deferens transition; vas deferens slender, enters epiphallus subapically, it is attached to the epiphallus almost along the complete length of the epiphallus; vagina very short, it is attached to the body wall with a few fibres; the thickened part of the spermoviductus is in fact a cavity which joins the rest of the inner space through a narrowing; no embryos were found <!--PageBreak-->within the uterus; the bursa copulatrix and the posterior part of the spermoviductus could not be investigated because the decayed condition of the body.</p></tp:treatment-sec><tp:treatment-sec sec-type="Differential diagnosis"><title>Differential diagnosis.</title><p><italic><tp:taxon-name><tp:taxon-name-part taxon-name-part-type="genus">Zilchistrophia</tp:taxon-name-part> <tp:taxon-name-part taxon-name-part-type="species">shiwiarorum</tp:taxon-name-part></tp:taxon-name></italic> sp. n. can be distinguished from the other four species by the small shell size and the angled body whorl. See also the differential diagnosis under <italic><tp:taxon-name><tp:taxon-name-part taxon-name-part-type="genus">Zilchistrophia</tp:taxon-name-part> <tp:taxon-name-part taxon-name-part-type="species">hilaryae</tp:taxon-name-part></tp:taxon-name></italic> sp. n.</p></tp:treatment-sec><tp:treatment-sec sec-type="Etymology"><title>Etymology.</title><p><italic><tp:taxon-name><tp:taxon-name-part taxon-name-part-type="genus">Zilchistrophia</tp:taxon-name-part> <tp:taxon-name-part taxon-name-part-type="species">shiwiarorum</tp:taxon-name-part></tp:taxon-name></italic> sp. n. is named after the Shiwiar tribe, which inhabits the area where both new species live.</p></tp:treatment-sec><tp:treatment-sec sec-type="Type locality"><title>Type locality.</title><p>Ecuador, Pastaza Province, near Nuevo Corrientes.</p></tp:treatment-sec><tp:treatment-sec sec-type="Distribution"><title>Distribution</title><p>(Fig. <xref ref-type="fig" rid="F6">6</xref>). <italic><tp:taxon-name><tp:taxon-name-part taxon-name-part-type="genus">Zilchistrophia</tp:taxon-name-part> <tp:taxon-name-part taxon-name-part-type="species">shiwiarorum</tp:taxon-name-part></tp:taxon-name></italic> sp. n. is known only from the vicinity of Nuevo Corrientes, Pastaza Province.</p></tp:treatment-sec><tp:treatment-sec sec-type="Ecology"><title>Ecology.</title><p>Same as in <italic><tp:taxon-name><tp:taxon-name-part taxon-name-part-type="genus">Zilchistrophia</tp:taxon-name-part> <tp:taxon-name-part taxon-name-part-type="species">hilaryae</tp:taxon-name-part></tp:taxon-name></italic> sp. n.</p></tp:treatment-sec><tp:treatment-sec sec-type="Conservation status"><title>Conservation status.</title><p>See under <italic><tp:taxon-name><tp:taxon-name-part taxon-name-part-type="genus">Zilchistrophia</tp:taxon-name-part> <tp:taxon-name-part taxon-name-part-type="species">hilaryae</tp:taxon-name-part></tp:taxon-name></italic> sp. n.</p></tp:treatment-sec><tp:treatment-sec><!--Section generated to contain objects referenced in tp:taxon-treatment.--><fig id="F1" position="float" orientation="portrait"><label>Figure 1.</label><caption><p>Shells of <italic><tp:taxon-name><tp:taxon-name-part taxon-name-part-type="genus">Zilchistrophia</tp:taxon-name-part></tp:taxon-name></italic> Weyrauch, 1960 species. <bold>A</bold> Holotype of <italic><tp:taxon-name><tp:taxon-name-part taxon-name-part-type="genus">Zilchistrophia</tp:taxon-name-part> <tp:taxon-name-part taxon-name-part-type="species">tridentata</tp:taxon-name-part></tp:taxon-name></italic> Weyrauch, 1960 (SMF 162006; type species of the genus), arrow shows the inflated part of the last whorl <bold>B</bold> holotype of <italic><tp:taxon-name><tp:taxon-name-part taxon-name-part-type="genus">Zilchistrophia</tp:taxon-name-part> <tp:taxon-name-part taxon-name-part-type="species">hilaryae</tp:taxon-name-part></tp:taxon-name></italic> sp. n. (NHMUK 20020375.1), arrow shows the non-inflated part of the body whorl <bold>C</bold> paratype of <italic><tp:taxon-name><tp:taxon-name-part taxon-name-part-type="genus">Zilchistrophia</tp:taxon-name-part> <tp:taxon-name-part taxon-name-part-type="species">hilaryae</tp:taxon-name-part></tp:taxon-name></italic> sp. n. (subadult shell with the last quarter of whorl removed in order to show palatal plicae) <bold>D</bold> holotype of <italic><tp:taxon-name><tp:taxon-name-part taxon-name-part-type="genus">Zilchistrophia</tp:taxon-name-part> <tp:taxon-name-part taxon-name-part-type="species">shiwiarorum</tp:taxon-name-part></tp:taxon-name></italic> sp. n. (NHMUK 20020382) <bold>E</bold> plicae bearing shell fragment of the anatomically examined specimen of <italic><tp:taxon-name><tp:taxon-name-part taxon-name-part-type="genus">Zilchistrophia</tp:taxon-name-part> <tp:taxon-name-part taxon-name-part-type="species">hilaryae</tp:taxon-name-part></tp:taxon-name></italic> sp. n. (arrows indicate the plicae) <bold>F</bold> plicae bearing shell fragment of the anatomically examined specimen of <italic><tp:taxon-name><tp:taxon-name-part taxon-name-part-type="genus">Zilchistrophia</tp:taxon-name-part> <tp:taxon-name-part taxon-name-part-type="species">shiwiarorum</tp:taxon-name-part></tp:taxon-name></italic> sp. n. (arrows indicate the plicae). The two shell fragments (<bold>E</bold> and <bold>F</bold>) are left together with the ethanol-preserved body. Scale represents 5 mm, and refers to <bold>A, B</bold> and <bold>D</bold>.</p></caption><graphic xmlns:xlink="http://www.w3.org/1999/xlink" xlink:href="zookeys-453-001-g001.jpg" position="float" orientation="portrait" xlink:type="simple" id="oo_33800.jpg"/></fig><fig id="F2" position="float" orientation="portrait"><label>Figure 2.</label><caption><p>Schematic drawings showing the position of plicae sets in <italic><tp:taxon-name><tp:taxon-name-part taxon-name-part-type="genus">Zilchistrophia</tp:taxon-name-part> <tp:taxon-name-part taxon-name-part-type="species">hilaryae</tp:taxon-name-part></tp:taxon-name></italic> sp. n. (<bold>A–H</bold>) and <italic><tp:taxon-name><tp:taxon-name-part taxon-name-part-type="genus">Zilchistrophia</tp:taxon-name-part> <tp:taxon-name-part taxon-name-part-type="species">shiwiarorum</tp:taxon-name-part></tp:taxon-name></italic> sp. n. (<bold>I–M</bold>). Adult shells: <bold>A–E, I–L</bold>; juvenile shells: <bold>F–H, M. A</bold> NHMUK 20020375.1 (holotype) <bold>B</bold> NHMUK 20020370 <bold>C</bold> NHMUK 20020375, paratype1 <bold>D</bold> NHMUK 20020388 <bold>E</bold> NHMUK 20020374 <bold>F</bold> NHMUK 20020375, paratype2 <bold>G</bold> NHMUK 20020375, paratype3 <bold>H</bold> NHMUK 20020372 <bold>I</bold> NHMUK 20020381 <bold>J</bold> NHMUK 20020378 <bold>K</bold> NHMUK 20020382 (holotype) <bold>L</bold> NHMUK 20020380 <bold>M</bold> NHMUK 20020376.</p></caption><graphic xmlns:xlink="http://www.w3.org/1999/xlink" xlink:href="zookeys-453-001-g002.jpg" position="float" orientation="portrait" xlink:type="simple" id="oo_33801.jpg"/></fig><fig id="F3" position="float" orientation="portrait"><label>Figure 3.</label><caption><p>Genital anatomy of a paratype (NHMUK 20020422) of <italic><tp:taxon-name><tp:taxon-name-part taxon-name-part-type="genus">Zilchistrophia</tp:taxon-name-part> <tp:taxon-name-part taxon-name-part-type="species">hilaryae</tp:taxon-name-part></tp:taxon-name></italic> sp. n. (<bold>A–B</bold>) (penis partly removed from its tunica), and a paratype (NHMUK 20020421) of <italic><tp:taxon-name><tp:taxon-name-part taxon-name-part-type="genus">Zilchistrophia</tp:taxon-name-part> <tp:taxon-name-part taxon-name-part-type="species">shiwiarorum</tp:taxon-name-part></tp:taxon-name></italic> sp. n. (<bold>C–D</bold>). <bold>B</bold> and <bold>C</bold> show the epiphallus-vas deferens transition enlarged. Scales represent 1 mm, and refer to <bold>A</bold> and <bold>D</bold>.</p></caption><graphic xmlns:xlink="http://www.w3.org/1999/xlink" xlink:href="zookeys-453-001-g003.jpg" position="float" orientation="portrait" xlink:type="simple" id="oo_33802.jpg"/></fig><fig id="F4" position="float" orientation="portrait"><label>Figure 4.</label><caption><p>Lateral (<bold>A–B</bold>) and basal (<bold>C–D</bold>) side of the foot and buccal mass (<bold>E–F</bold>) of <italic><tp:taxon-name><tp:taxon-name-part taxon-name-part-type="genus">Zilchistrophia</tp:taxon-name-part> <tp:taxon-name-part taxon-name-part-type="species">shiwiarorum</tp:taxon-name-part></tp:taxon-name></italic> sp. n. <bold>A, C, E</bold> (paratype, NHMUK 20020421) and <italic><tp:taxon-name><tp:taxon-name-part taxon-name-part-type="genus">Zilchistrophia</tp:taxon-name-part> <tp:taxon-name-part taxon-name-part-type="species">hilaryae</tp:taxon-name-part></tp:taxon-name></italic> sp. n. <bold>B, D, F</bold> (paratype, NHMUK 20020422). Scales represent 1 mm.</p></caption><graphic xmlns:xlink="http://www.w3.org/1999/xlink" xlink:href="zookeys-453-001-g004.jpg" position="float" orientation="portrait" xlink:type="simple" id="oo_33803.jpg"/></fig><fig id="F6" position="float" orientation="portrait"><label>Figure 6.</label><caption><p>Distribution of <italic><tp:taxon-name><tp:taxon-name-part taxon-name-part-type="genus">Zilchistrophia</tp:taxon-name-part></tp:taxon-name></italic> Weyrauch, 1960 species. Filled circle: <italic><tp:taxon-name><tp:taxon-name-part taxon-name-part-type="genus">Zilchistrophia</tp:taxon-name-part> <tp:taxon-name-part taxon-name-part-type="species">hilaryae</tp:taxon-name-part></tp:taxon-name></italic> sp. n. and <italic><tp:taxon-name><tp:taxon-name-part taxon-name-part-type="genus">Zilchistrophia</tp:taxon-name-part> <tp:taxon-name-part taxon-name-part-type="species">shiwiarorum</tp:taxon-name-part></tp:taxon-name></italic> sp. n.; empty circle: <italic><tp:taxon-name><tp:taxon-name-part taxon-name-part-type="genus">Zilchistrophia</tp:taxon-name-part> <tp:taxon-name-part taxon-name-part-type="species">obvoluta</tp:taxon-name-part></tp:taxon-name></italic> (Haas, 1949); filled square: <italic><tp:taxon-name><tp:taxon-name-part taxon-name-part-type="genus">Zilchistrophia</tp:taxon-name-part> <tp:taxon-name-part taxon-name-part-type="species">angigyra</tp:taxon-name-part></tp:taxon-name></italic> (Haas, 1949); empty square: <italic><tp:taxon-name><tp:taxon-name-part taxon-name-part-type="genus">Zilchistrophia</tp:taxon-name-part> <tp:taxon-name-part taxon-name-part-type="species">tridentata</tp:taxon-name-part></tp:taxon-name></italic> Weyrauch, 1960.</p></caption><graphic xmlns:xlink="http://www.w3.org/1999/xlink" xlink:href="zookeys-453-001-g006.jpg" position="float" orientation="portrait" xlink:type="simple" id="oo_33805.jpg"/></fig></tp:treatment-sec></tp:taxon-treatment>
